# Supplementary material for: Antioxidant Role and Cardiolipin Remodeling by Redox-Activated Mitochondrial Ca2+-Independent Phospholipase A2γ in the Brain
Source: Antioxidants (Basel). 2022 Jan 20;11(2):198. doi: 10.3390/antiox11020198 (PMC8868467; doi:10.3390/antiox11020198)
Supplement: Supplementary file 1 [file antioxidants-11-00198-s001.zip]

Archive with 1 entries (1 files):
- antioxidants-1552722-supplementary.pdf
